# Supplementary material for: Genetic loci for resistance to podocyte injury caused by the tensin2 gene deficiency in mice
Source: BMC Genet. 2018 Apr 10;19:24. doi: 10.1186/s12863-018-0611-1 (PMC5894168; doi:10.1186/s12863-018-0611-1)
Supplement: Supplementary file 1 — Table S1. Genomic positions of polymorphic genetic markers between B6 and FVB strains. Table S2. Sequences of the PCR primers used to identify polymorphic indel mutations between B6 and FVB strains. Table S3. Genes located on syntenic human 12q23.2 – q23.3, 19p13.3 and 21q22.3. (XLSX 28 kb) [file 12863_2018_611_MOESM1_ESM.xlsx]

## Sheet: Sheet1
Additional file 1
Title
Genetic loci for resistance to podocyte injury caused by the tensin2 gene deficiency in mice
Yuki Takahashi, Hayato Sasaki*, Shiori Okawara and Nobuya Sasaki
Laboratory of Laboratory Animal Science and Medicine, School of Veterinary Medicine, Kitasato University, Towada, 034-8628, Japan
*Corresponding author:
Hayato Sasaki
Laboratory of Laboratory Animal Science and Medicine
School of Veterinary Medicine, Kitasato University,
35-1, Higashi-23, Towada, Aomori 034-8628 Japan
Phone/ Fax: +81-176-24-9496
E-mail: hsasaki@vmas.kitasato-u.ac.jp
Email addresses
YT: dv17004@st.kitasato-u.ac.jp
HS: hsasaki@vmas.kitasato-u.ac.jp
SO: vm12027x@st.kitasato-u.ac.jp
NS: nobsasa@vmas.kitasato-u.ac.jp
Table S1. Genomic positions of polymorphic genetic markers between B6 and FVB strains.
Table S2. Sequences of the PCR primers used to identify polymorphic indel mutations between B6 and FVB strains.
Table S3. Genes located on syntenic human 12q23.2 – q23.3, 19p13.3 and 21q22.3

## Sheet: Table S1
Table S1. Genomic positions of polymorphic genetic markers between B6 and FVB strains.
Chromosome	Marker	position (cM)
1	D1Mit1002	4.94
	D1Mit236	23.69
	D1Mit131	39.16
	D1Mit30	57.91
2	D2Mit1	2.23
	rs236924075	14.6
	rs218789583	30.69
	rs222499436	49.45
	D2Mit398	61.76
	rs214164633	65.66
	rs234188972	70.98
	rs247793542	75.41
	rs228447345	81.91
	rs242332192	99.67
3	D3Mit164	2.01
	D3Mit241	30.51
	D3Mit106	49.08
	D3Mit14	61.32
	D3Mit129	80.49
4	D4Mit235	3.57
	D4Mit139	29.65
	D4Mit31	50.04
	D4Mit12	57.76
	D4Mit42	82.64
5	D5Mit352	18.4
	D5Mit254	30.56
	D5Mit135	39.53
	D5Mit315	52.89
	D5Mit161	65.34
	D5Mit98	76.99
6	D6MIt86	1.81
	D6MIt74	23.7
	D6Mit4	35.16
	D6Mit200	77.7
7	D7Mit76	9.46
	D7Mit270	25.61
	Coat color (Tyr)	49.01
	D7Mit101	69.01
	D7Mit223	88.85
8	D8Mit124	7.59
	D8Mit4	18.89
	D8Mit100	29.7
	D8Mit211	52
	rs262805562	72.81
9	D9Mit43	2.46
	D9Mit163	33.34
	D9Mit355	51.41
	D9Mit82	71.33
10	D10Mit298	2.78
	D10Mit3	16.53
	D10Mit197	35
	rs259766385	40.66
	rs239646663	43.64
	D10Mit233	61.58
	rs246047779	64.89
	D10Mit267	67.55
11	D11Mit226	5.64
	D11Mit20	27.23
	D11Mit39	52.22
	D11Mit333	71.34
	D11Mit48	82.96
12	D12Mit209	6.2
	D12Mit114	28.94
	D12Mit5	37.16
	D12Mit134	62..45
13	D13Mit17	7.73
	D13Mit248	27.68
	D13Mit257	40.63
	D13Mit260	63.73
14	D14Mit1	6.33
	D14Mit121	25.36
	D14Mit263	44.5
	D14Mit197	55.74
	D14MIt97	62.2
15	D15Mit154	16.82
	D15Mit168	26.13
	D15Mit159	41.96
	D15Mit35	59
16	D16Mit131	3.41
	rs223669727	13.37
	D16Mit4	25.43
	D16Mit140	40.3
	D16Mit86	54.31
17	D17Mit143	4.92
	D17MIt198	14.59
	D17Mit88	29.73
	D17Mit93	45.2
	D17Mit187	50.17
18	D18Mit110	5.88
	D18Mit53	28.28
	D18Mit187	50.99
19	rs218901785	3.08
	D19MIt60	13.9
	D19MIt13	27.49
	D19MIt70	45.05
	D19MIt1	50.32
X	DXMit68	29.49
	DXMit132	62.48
	DXMit186	76.75

## Sheet: Table S2
Table S2. Sequences of the PCR primers used to identify polymorphic indel mutations between B6 and FVB strains.
				Product size
Chromosome	Marker	Forward	Reverse	B6	FVB
2	rs236924075	AGACATGAACGGCACATTCACCTCAGGCTGG	GTTCGGGGCACAGGAATAAGACAGGGGCT	246	259
2	rs218789583	CTCCTTGTGTCCACTCCTTATTGCTTGCCCA	CAGCCTAAGTTACCACCCTCATCACTAAGAGGCA	300	312
2	rs222499436	AGCCTTGGGAGCCCAAAGGACAGCTA	GCAAGGCAAGGCAGAGGCAAGCGGATT	235	249
2	rs214164633	ACCATGCACATTTCTAACAAGGCAGCTTGGA	GCATGCAGGATGCCAGCTAAATGTCCCAC	203	176
2	rs234188972	AAAAAGAGCCACCAGGGCCTCTCCTGC	CCCCGGCTGTCCTGGAACTCACTTTGT	295	303
2	rs247793542	GCCTGTGGGATGTATTCCAGTCTTTCCTGGT	ACAGCCACTTCGCGTTCGGACTGGACA	315	325
2	rs228447345	TGGGCTCTGCTTTCCTCTCAAGCA	TGTGCACTCGATCACACACATGC	258	236
2	rs242332192	AGCCACATTGGTCCTCAGGGTTACTG	TACAGGGGTGAGCTTTGTAGTACGCC	250	265
8	rs262805562	AGCTCACTGGGCAACGGGGAGTAAGT	TCTGTGCTAGAAGAGCCATGCGCTGTCA	238	231
10	rs259766385	AGGCCAGAGGGGGAGGAAGAGAGGCT	CACTTGCATGCTGGCTGGGTGGGGTG	362	347
10	rs239646663	TGGGAGAGAAAGTGTGAACCAGGACTGACG	ACCAAGTCTGCCCAGAACCCACATGGC	262	238
10	rs246047779	GCAAACCAGGGTAGTAGCATGTAT	CTAGTGGCATAACTTCAACAAATAAT	300	306
16	rs223669727	GGCTTTCTTCCTATCCCTTGTGGCCCTTCCT	ACAGCCACCAGCCGTTTCTTCTGGAGAACT	275	263
19	rs218901785	ACACCTATTCCAACCAGGCCACACCTCCA	AGGTTGGGCCTCCATGCATAAACACACTCGT	204	212

## Sheet: Table S3
Table S3. Genes located on syntenic human 12q23.2 – q23.3, 19p13.3 and 21q22.3
Chromosome	Position (cM)	Symbol	Full name	Syntenic human region
10	38.74	Prmt2	protein arginine N-methyltransferase 2	21q22.3
10	38.76	S100b	S100 protein, beta polypeptide, neural	21q22.3
10	38.76	Dip2a	disco interacting protein 2 homolog A	21q22.3
10	38.8	Pcnt	pericentrin (kendrin)	21q22.3
10	38.85	Ybey	ybeY metallopeptidase	21q22.3
10	38.88	Mcm3ap	minichromosome maintenance complex component 3 associated protein	21q22.3
10	39.1	Lss	lanosterol synthase	21q22.3
10	39.2	Spatc1l	spermatogenesis and centriole associated 1 like	21q22.3
10	39.25	Ftcd	formiminotransferase cyclodeaminase	21q22.3
10	39.32	Col6a2	collagen, type VI, alpha 2	21q22.3
10	39.71	Col6a1	collagen, type VI, alpha 1	21q22.3
10	39.72	Pcbp3	poly(rC) binding protein 3	21q22.3
10	39.72	Slc19a1	solute carrier family 19 (folate transporter), member 1	21q22.3
10	39.72	Col18a1	collagen, type XVIII, alpha 1	21q22.3
10	39.72	Pofut2	protein O-fucosyltransferase 2	21q22.3
10	39.72	Adarb1	adenosine deaminase, RNA-specific, B1	21q22.3
10	39.72	Fam207a	family with sequence similarity 207, member A	21q22.3
10	39.72	Itgb2	integrin beta 2	21q22.3
10	39.72	Pttg1ip	pituitary tumor-transforming 1 interacting protein	21q22.3
10	39.72	Sumo3	small ubiquitin-like modifier 3	21q22.3
10	39.72	Ube2g2	ubiquitin-conjugating enzyme E2G 2	21q22.3
10	39.72	Tspear	thrombospondin type laminin G domain and EAR repeats	21q22.3
10	39.72	Krtap12-1	keratin associated protein 12-1	21q22.3
10	39.72	Krtap10-4	keratin associated protein 10-4	21q22.3
10	39.72	Krtap10-10	keratin associated protein 10-10	21q22.3
10	39.72	Lrrc3	leucine rich repeat containing 3	21q22.3
10	39.72	Trpm2	transient receptor potential cation channel, subfamily M, member 2	21q22.3
10	39.72	Pfkl	phosphofructokinase, liver, B-type	21q22.3
10	39.72	Aire	autoimmune regulator (autoimmune polyendocrinopathy candidiasis ectodermal dystrophy)	21q22.3
10	39.72	Dnmt3l	DNA (cytosine-5-)-methyltransferase 3-like	21q22.3
10	39.72	Icosl	icos ligand	21q22.3
10	39.72	C21orf33	chromosome 21 open reading frame 33	21q22.3
10	39.72	Pwp2	PWP2 periodic tryptophan protein homolog (yeast)	21q22.3
10	39.72	Trappc10	trafficking protein particle complex 10	21q22.3
10	39.72	Agpat3	1-acylglycerol-3-phosphate O-acyltransferase 3	21q22.3
10	39.72	Rrp1	ribosomal RNA processing 1 homolog (S. cerevisiae)	21q22.3
10	39.72	Cstb	cystatin B	21q22.3
10	39.72	Pdxk	pyridoxal (pyridoxine, vitamin B6) kinase	21q22.3
10	39.72	Plpp2	phospholipid phosphatase 2	19p13.3
10	39.72	Mier2	MIER family member 2	19p13.3
10	39.72	Theg	testicular haploid expressed gene	19p13.3
10	39.72	C2cd4c	C2 calcium-dependent domain containing 4C	19p13.3
10	39.72	Shc2	SHC (Src homology 2 domain containing) transforming protein 2	19p13.3
10	39.72	Odf3l2	outer dense fiber of sperm tails 3-like 2	19p13.3
10	39.72	Madcam1	mucosal vascular addressin cell adhesion molecule 1	19p13.3
10	39.72	Tpgs1	tubulin polyglutamylase complex subunit 1	19p13.3
10	39.72	Cdc34	cell division cycle 34	19p13.3
10	39.72	Gzmm	granzyme M (lymphocyte met-ase 1)	19p13.3
10	39.72	Bsg	basigin	19p13.3
10	39.72	Hcn2	hyperpolarization-activated, cyclic nucleotide-gated K+ 2	19p13.3
10	39.72	Polrmt	polymerase (RNA) mitochondrial (DNA directed)	19p13.3
10	39.72	Fgf22	fibroblast growth factor 22	19p13.3
10	39.72	Rnf126	ring finger protein 126	19p13.3
10	39.72	Fstl3	follistatin-like 3	19p13.3
10	39.72	Prss57	protease, serine 57	19p13.3
10	39.72	Palm	paralemmin	19p13.3
10	39.72	Misp	mitotic spindle positioning	19p13.3
10	39.72	Ptbp1	polypyrimidine tract binding protein 1	19p13.3
10	39.72	Plppr3	phospholipid phosphatase related 3	19p13.3
10	39.72	Prtn3	proteinase 3	19p13.3
10	39.72	Elane	elastase, neutrophil expressed	19p13.3
10	39.72	Cfd	complement factor D (adipsin)	19p13.3
10	39.72	Med16	mediator complex subunit 16	19p13.3
10	39.72	R3hdm4	R3H domain containing 4	19p13.3
10	39.72	Kiss1r	KISS1 receptor	19p13.3
10	39.72	Arid3a	AT rich interactive domain 3A (BRIGHT-like)	19p13.3
10	39.72	Wdr18	WD repeat domain 18	19p13.3
10	39.72	Grin3b	glutamate receptor, ionotropic, NMDA3B	19p13.3
10	39.72	Tmem259	transmembrane protein 259	19p13.3
10	39.72	Cnn2	calponin 2	19p13.3
10	39.72	Abca7	ATP-binding cassette, sub-family A (ABC1), member 7	19p13.3
10	39.72	Arhgap45	Rho GTPase activating protein 45	19p13.3
10	39.72	Polr2e	polymerase (RNA) II (DNA directed) polypeptide E	19p13.3
10	39.72	Gpx4	glutathione peroxidase 4	19p13.3
10	39.72	Sbno2	strawberry notch homolog 2 (Drosophila)	19p13.3
10	39.72	Stk11	serine/threonine kinase 11	19p13.3
10	39.72	Cbarp	calcium channel, voltage-dependent, beta subunit associated regulatory protein	19p13.3
10	39.72	Atp5d	ATP synthase, H+ transporting, mitochondrial F1 complex, delta subunit	19p13.3
10	39.72	Midn	midnolin	19p13.3
10	39.72	Cirbp	cold inducible RNA binding protein	19p13.3
10	39.72	Efna2	ephrin A2	19p13.3
10	39.72	Mum1	melanoma associated antigen (mutated) 1	19p13.3
10	39.72	Ndufs7	NADH dehydrogenase (ubiquinone) Fe-S protein 7	19p13.3
10	39.72	Gamt	guanidinoacetate methyltransferase	19p13.3
10	39.72	Dazap1	DAZ associated protein 1	19p13.3
10	39.72	Rps15	ribosomal protein S15	19p13.3
10	39.72	Apc2	adenomatosis polyposis coli 2	19p13.3
10	39.72	Pcsk4	proprotein convertase subtilisin/kexin type 4	19p13.3
10	39.72	Reep6	receptor accessory protein 6	19p13.3
10	39.72	Adamtsl5	ADAMTS-like 5	19p13.3
10	39.72	Plk5	polo-like kinase 5	19p13.3
10	39.72	Mex3d	mex3 RNA binding family member D	19p13.3
10	39.72	Mbd3	methyl-CpG binding domain protein 3	19p13.3
10	39.72	Uqcr11	ubiquinol-cytochrome c reductase, complex III subunit XI	19p13.3
10	39.72	Tcf3	transcription factor 3	19p13.3
10	39.72	Onecut3	one cut domain, family member 3	19p13.3
10	39.72	Atp8b3	ATPase, class I, type 8B, member 3	19p13.3
10	39.72	Rexo1	REX1, RNA exonuclease 1	19p13.3
10	39.72	Klf16	Kruppel-like factor 16	19p13.3
10	39.72	Abhd17a	abhydrolase domain containing 17A	19p13.3
10	39.72	Adat3	adenosine deaminase, tRNA-specific 3	19p13.3
10	39.72	Scamp4	secretory carrier membrane protein 4	19p13.3
10	39.72	Csnk1g2	casein kinase 1, gamma 2	19p13.3
10	39.72	Btbd2	BTB (POZ) domain containing 2	19p13.3
10	39.72	Mknk2	MAP kinase-interacting serine/threonine kinase 2	19p13.3
10	39.72	Mob3a	MOB kinase activator 3A	19p13.3
10	39.72	Izumo4	IZUMO family member 4	19p13.3
10	39.72	Ap3d1	adaptor-related protein complex 3, delta 1 subunit	19p13.3
10	39.72	Dot1l	DOT1-like, histone H3 methyltransferase (S. cerevisiae)	19p13.3
10	39.72	Plekhj1	pleckstrin homology domain containing, family J member 1	19p13.3
10	39.72	Sf3a2	splicing factor 3a, subunit 2	19p13.3
10	39.72	Amh	anti-Mullerian hormone	19p13.3
10	39.72	Jsrp1	junctional sarcoplasmic reticulum protein 1	19p13.3
10	39.72	Oaz1	ornithine decarboxylase antizyme 1	19p13.3
10	39.72	Lingo3	leucine rich repeat and Ig domain containing 3	19p13.3
10	39.72	Lsm7	LSM7 homolog, U6 small nuclear RNA and mRNA degradation associated	19p13.3
10	39.72	Sppl2b	signal peptide peptidase like 2B	19p13.3
10	39.72	Tmprss9	transmembrane protease, serine 9	19p13.3
10	39.72	Timm13	translocase of inner mitochondrial membrane 13	19p13.3
10	39.72	Lmnb2	lamin B2	19p13.3
10	39.72	Gadd45b	growth arrest and DNA-damage-inducible 45 beta	19p13.3
10	39.72	Gng7	guanine nucleotide binding protein (G protein), gamma 7	19p13.3
10	39.72	Diras1	DIRAS family, GTP-binding RAS-like 1	19p13.3
10	39.72	Slc39a3	solute carrier family 39 (zinc transporter), member 3	19p13.3
10	39.72	Sgta	small glutamine-rich tetratricopeptide repeat (TPR)-containing, alpha	19p13.3
10	39.72	Thop1	thimet oligopeptidase 1	19p13.3
10	39.72	Creb3l3	cAMP responsive element binding protein 3-like 3	19p13.3
10	39.72	Map2k2	mitogen-activated protein kinase kinase 2	19p13.3
10	39.72	Zbtb7a	zinc finger and BTB domain containing 7a	19p13.3
10	39.72	Pias4	protein inhibitor of activated STAT 4	19p13.3
10	39.72	Eef2	eukaryotic translation elongation factor 2	19p13.3
10	39.72	Dapk3	death-associated protein kinase 3	19p13.3
10	39.72	Nmrk2	nicotinamide riboside kinase 2	19p13.3
10	39.72	Atcay	ataxia, cerebellar, Cayman type	19p13.3
10	39.72	Zfr2	zinc finger RNA binding protein 2	19p13.3
10	39.72	Matk	megakaryocyte-associated tyrosine kinase	19p13.3
10	39.72	Mrpl54	mitochondrial ribosomal protein L54	19p13.3
10	39.72	Apba3	amyloid beta (A4) precursor protein-binding, family A, member 3	19p13.3
10	39.72	Tjp3	tight junction protein 3	19p13.3
10	39.72	Pip5k1c	phosphatidylinositol-4-phosphate 5-kinase, type 1 gamma	19p13.3
10	39.72	Cactin	cactin, spliceosome C complex subunit	19p13.3
10	39.72	Tbxa2r	thromboxane A2 receptor	19p13.3
10	39.72	Gipc3	GIPC PDZ domain containing family, member 3	19p13.3
10	39.72	Hmg20b	high mobility group 20B	19p13.3
10	39.72	Mfsd12	major facilitator superfamily domain containing 12	19p13.3
10	39.72	Fzr1	fizzy/cell division cycle 20 related 1 (Drosophila)	19p13.3
10	39.72	Dohh	deoxyhypusine hydroxylase/monooxygenase	19p13.3
10	39.72	Smim24	small integral membrane protein 24	19p13.3
10	39.72	Nfic	nuclear factor I/C	19p13.3
10	39.72	Celf5	CUGBP, Elav-like family member 5	19p13.3
10	39.72	Ncln	nicalin	19p13.3
10	39.72	S1pr4	sphingosine-1-phosphate receptor 4	19p13.3
10	39.72	Gna15	guanine nucleotide binding protein, alpha 15	19p13.3
10	39.72	Gna11	guanine nucleotide binding protein, alpha 11	19p13.3
10	39.72	Aes	amino-terminal enhancer of split	19p13.3
10	39.72	Tle2	transducin-like enhancer of split 2	19p13.3
10	39.72	Tle6	transducin-like enhancer of split 6	19p13.3
10	39.72	Sirt6	sirtuin 6	19p13.3
10	39.72	Ankrd24	ankyrin repeat domain 24	19p13.3
10	39.72	Tdg	thymine DNA glycosylase	12q23.3
10	39.72	Glt8d2	glycosyltransferase 8 domain containing 2	12q23.3
10	39.93	Hcfc2	host cell factor C2	12q23.3
10	40.25	Nfyb	nuclear transcription factor-Y beta	12q23.3
10	40.66	Txnrd1	thioredoxin reductase 1	12q23.3
10	40.66	Eid3	EP300 interacting inhibitor of differentiation 3	12q23.3
10	40.66	Chst11	carbohydrate sulfotransferase 11	12q23.3
10	41.03	Slc41a2	solute carrier family 41, member 2	12q23.3
10	41.27	Aldh1l2	aldehyde dehydrogenase 1 family, member L2	12q23.3
10	41.29	A230046K03Rik	RIKEN cDNA A230046K03 gene	12q23.3
10	41.29	Appl2	adaptor protein, phosphotyrosine interaction, PH domain and leucine zipper containing 2	12q23.3
10	41.3	1500009L16Rik	RIKEN cDNA 1500009L16 gene	12q23.3
10	41.42	Nuak1	NUAK family, SNF1-like kinase, 1	12q23.3
10	41.52	Ckap4	cytoskeleton-associated protein 4	12q23.3
10	41.55	Tcp11l2	t-complex 11 (mouse) like 2	12q23.3
10	41.58	Polr3b	polymerase (RNA) III (DNA directed) polypeptide B	12q23.3
10	41.63	Rfx4	regulatory factor X, 4 (influences HLA class II expression)	12q23.3
10	41.63	Ric8b	RIC8 guanine nucleotide exchange factor B	12q23.3
10	41.63	Tmem263	transmembrane protein 263	12q23.3
10	41.63	Mterf2	mitochondrial transcription termination factor 2	12q23.3
10	41.63	Cry1	cryptochrome 1 (photolyase-like)	12q23.3
10	41.65	Btbd11	BTB (POZ) domain containing 11	12q23.3
10	41.73	Pwp1	PWP1 homolog, endonuclein	12q23.3
10	41.75	Prdm4	PR domain containing 4	12q23.3
10	41.8	Ascl4	achaete-scute family bHLH transcription factor 4	12q23.3
10	43.05	Hsp90b1	heat shock protein 90, beta (Grp94), member 1	12q23.2
10	43.07	Ttc41	tetratricopeptide repeat domain 41	12q23.2
10	43.11	Nt5dc3	5'-nucleotidase domain containing 3	12q23.2
10	43.14	Stab2	stabilin2	12q23.2
10	43.64	Ascl1	achaete-scute family bHLH transcription factor 1	12q23.2
10	43.64	Pah	phenylalanine hydroxylase	12q23.2
10	43.7	Igf1	insulin-like growth factor 1	12q23.2
10	43.7	Pmch	pro-melanin-concentrating hormone	12q23.2
10	43.7	Parpbp	PARP1 binding protein	12q23.2
10	43.7	Nup37	nucleoporin 37	12q23.2
10	43.7	Washc3	WASH complex subunit 3	12q23.2
10	43.81	Dram1	DNA-damage regulated autophagy modulator 1	12q23.2
10	43.86	Gnptab	N-acetylglucosamine-1-phosphate transferase, alpha and beta subunits	12q23.2
10	43.93	Chpt1	choline phosphotransferase 1	12q23.2
10	43.94	Sycp3	synaptonemal complex protein 3	12q23.2
10	43.99	Mybpc1	myosin binding protein C, slow-type	12q23.2
10	44.14	Spic	Spi-C transcription factor (Spi-1/PU.1 related)	12q23.2
10	44.19	Arl1	ADP-ribosylation factor-like 1	12q23.2
10	44.21	Utp20	UTP20 small subunit processome component	12q23.2
10	44.34	Slc5a8	solute carrier family 5 (iodide transporter), member 8	12q23.1-q23.2
